# Supplementary material for: Identification of multiple risk loci and regulatory mechanisms influencing susceptibility to multiple myeloma
Source: Nat Commun. 2018 Sep 13;9:3707. doi: 10.1038/s41467-018-04989-w (PMC6137048; doi:10.1038/s41467-018-04989-w)
Supplement: Supplementary file 3 — Supplementary Data 1 [file 41467_2018_4989_MOESM3_ESM.xlsx]

## Sheet: Functional Evidence
				Functional evidence
SNP	Locus	bp(b37)	Genes in LD block	Coding variant	Promoter variant	Promoter/ enhancer chromatin states	TF binding1	Hi-C contact(s) in KMS11 cells	Hi-C contact(s) in naïve B cells	eQTL	Functional study	Candidate causal gene(s)	Candidate disease mechanism
rs7577599	2p23.3	25613146	DTNB
rs4325816	2q31.1	174808899	SP3		SP3	active promoter, transcribed enhancer weakly acetylated, intermediate enhancer	BATF, CTCF, MAZ, NFIC, RAD21, YY1					SP3	Chromatin remodelling
rs6599192	3p22.1	41992408	ULK4
rs10936600	3q26.2	169514585	ACTRT3 MYNN LRRC34	LRRC34		active promoter, distal promoter	ATF2, EBF1, MAZ, MXI1, POL2RA, SIN3A, STAT5A, TAF1, TBLR1XR1 +21	GPR160, SEC62-AS1	GPR160, LRRC31, MYNN, PDCD10, SERPINI1, SEC62, SAMD7, SEC62-AS1, SKIL, PHC3, PDCD10			LRRC34
rs1423269	5q15	95255724	ELL2	ELL2		intermediate enhancer, active enhancer, distal promoter	ATF2, BCLAF1, EBF1, IKZF1, MAZ, MEF2C, MXI1, SPI1, STAT5A, TBLR1XR1 +23	VPS13C				ELL2	B-cell development
rs6595443	5q23.2	122743325	CEP120	CEP120		transcribed enhancer weakly acetylated	SPI1	SNX2, SNX24	SNX2, SNX24	CEP120		CEP120	cell cycle/ genomic stability
rs34229995	6p22.3	15244018	JARID2			intermediate enhancer, active promoter, distal promoter	FOXM1, IKZF1, MEF2A, NFIC, RELA, RUNX3, SPI1, YY1, ZNF143
rs3132535	6p21.3	31116526	PSORS1C1 CCHCR1
rs9372120	6q21	106667535	ATG5			intermediate enhancer, active enhancer		PREP	PRDM1, PREP			PRDM1	B-cell development
rs4487645	7p15.3	21938240	DNAH11 CDCA7L				IRF4, MYC, POLR2A, POU2F2, RUNX3, SPI1, TAF1, WRNIP1				CDCA7L	CDCA7L	apoptosis/autophagy
rs17507636	7q22.3	106291118	CCDC71L
rs58618031	7q31.33	124583896	POT1			distal promoter, active enhancer, intermediate enhancer	NFIC		ASB15, IQUB, WASL				cell cycle/ genomic stability
rs7781265	7q36.1	150950940	ABCF2 CHPF2 SMARCD3		ABCF2, CHPF2	active promoter, poised promoter	EBF1, EZH2, POLR2A, SIN3A, TAF1, YY1	ASIC3, ABCF2, ATG9B				ABCF2	chromatin remodelling
rs1948915	8q24.21	128222421					ATF2, BCLAF1, EBF1, MAZ, MXI1, POL2RA, SIN3A, SPI1, STAT5A +18		CASC11, MYC			MYC	apoptosis/autophagy
rs2811710	9p21.3	21991923	CDKN2A, MTAP, CDKN2B-AS1	CDKN2A	CDKN2A, CDKN2B-AS1	active promoter		MTAP	MTAP			CDKN2A, MTAP	cell cycle/ genomic stability
rs2790457	10p12.1	28856819	WAC			intermediate enhancer	CTCF	LYZL1	MASTL, YME1L1	WAC		WAC	apoptosis/autophagy
rs13338946	16p11.2	30700858	PRR14 FBRS SRCAP	PRR14	FBRS	active promoter, distal promoter	EBF1, MAZ, MXI1, POL2RA, SIN3A, SPI1, TAF1 +11	DCTPP1, DOC2A, FBXL19, GDPD3, ITGAL, MYLPF, PPP4C, SEPHS2, SEPT1, TBC1D10B, ZNF48, ZNF771	FBRS, PRR14, DCTPP1, MYLPF, TBC1D10B, SEPHS2			FBRS
rs7193541	16q23.1	74664743	RFWD3 GLG1	RFWD3	RFWD3	active promoter	PML, TBP	GLG1, NPIPL2	GLG1, HSPE1P, CFDP1, PSMD7, RFWD3, GABARAPL2			RFWD3	apoptosis/autophagy
rs34562254	17p11.2	16842991	TNFRSF13B	TNFRSF13B		intermediate enhancer, distal promoter, active enhancer	CTCF, POL2RA, STAT5A					TNFRSF13B	B-cell development
rs11086029	19p13.11	16438661	KLF2	KLF2	KLF2	poised promoter	CTCF, EGR1, IKZF1, NFYB, POLR2A, RFX5, SIN3A, SPI1					KLF2	apoptosis/autophagy
rs6066835	20q13.13	47355009	PREX1			poised promoter	ATF2, EBF1, IKZF1, MEF2C, POL2RA, SPI1, TBLR1XR1 +9		ARFGEF2
rs138747	22q13.1	35700488	HMGXB4 TOM1	HMGXB4	TOM1, HMGXB4	active promoter, transcribed enhancer weakly acetylated, intermediate enhancer, distal promoter, active enhancer, transcribed weak enhancer weakly acetylated	BCLAF1, EBF1, MAZ, POL2RA, STAT5A +46	CRYBB1, HMOX1, APOL3, TOM1, LARGE, HMGXB4	FBXO7, HMGXB4, RASD2, MB
rs139402	22q13.1	39546145	CBX7		CBX7	distal promoter, intermediate enhancer, active promoter, poised promoter	BCLAF1, CHD2, CTCF, EBF1, MAZ, NFYB, POLR2A, RELA, RFX5, TBP, TAF1, ZNF143		APOBEC3B-AS1, RPL3			CBX7	chromatin remodelling
Summary of functional annotation of the 23 risk loci. Newly identified risk loci are emboldened. 1 Where > 10 TF were implicated at a locus, only those that overlap with TF which demonstrated enrichment in GM12878 are shown here. A full list of TFs localising to loci are detailed in Supplementary Table 17.
